# Supplementary material for: Downregulation of miR-99b-5p and Upregulation of Nuclear mTOR Cooperatively Promotes the Tumor Aggressiveness and Drug Resistance in African American Prostate Cancer
Source: Int J Mol Sci. 2022 Aug 25;23(17):9643. doi: 10.3390/ijms23179643 (PMC9455949; doi:10.3390/ijms23179643)
Supplement: Supplementary file 1 [file ijms-23-09643-s001.zip]

Archive with 1 entries (1 files):
- ijms-1879747-supplementary.pdf
